# Supplementary material for: The Role of Velocity-Based Training (VBT) in Enhancing Athletic Performance in Trained Individuals: A Meta-Analysis of Controlled Trials
Source: Int J Environ Res Public Health. 2022 Jul 28;19(15):9252. doi: 10.3390/ijerph19159252 (PMC9368129; doi:10.3390/ijerph19159252)
Supplement: Supplementary file 1 [file ijerph-19-09252-s001.zip]

Archive with 1 entries (1 files):
- ijerph-1795678-supplementary.pdf
